# Supplementary material for: ﻿Introduction of two novel species of Hymenopellis (Agaricales, Physalacriaceae) from Thailand
Source: MycoKeys. 2023 Jul 24;98:253–71. doi: 10.3897/mycokeys.98.104517 (PMC10390987; doi:10.3897/mycokeys.98.104517)
Supplement: XML Treatment for Hymenopellis straminea [file mycokeys.98.104517-treatment1.xml]

<!DOCTYPE tp:taxon-treatment
  PUBLIC "-//TaxonX//DTD Taxonomic Treatment Publishing DTD v0 20100105//EN" "tax-treatment-NSO.dtd">
<tp:taxon-treatment xmlns:tp="http://www.plazi.org/taxpub"><tp:treatment-meta><kwd-group><label>Taxon classification</label><kwd>
                <named-content content-type="kingdom">Fungi</named-content>
              </kwd><kwd>
                <named-content content-type="order">Agaricales</named-content>
              </kwd><kwd>
                <named-content content-type="family">Physalacriaceae</named-content>
              </kwd></kwd-group><mixed-citation publication-type="journal"><person-group><name><surname>Niego</surname><given-names>Allen Grace T.</given-names></name><name><surname>Thongklang</surname><given-names>Naritsada</given-names></name><name><surname>Hyde</surname><given-names>Kevin D.</given-names></name><name><surname>Raspé</surname><given-names>Olivier</given-names></name></person-group><article-title>﻿Introduction of two novel species of <italic><tp:taxon-name><tp:taxon-name-part taxon-name-part-type="genus" reg="Hymenopellis">Hymenopellis</tp:taxon-name-part></tp:taxon-name></italic> (<tp:taxon-name><tp:taxon-name-part taxon-name-part-type="order">Agaricales</tp:taxon-name-part></tp:taxon-name>, <tp:taxon-name><tp:taxon-name-part taxon-name-part-type="family">Physalacriaceae</tp:taxon-name-part></tp:taxon-name>) from Thailand</article-title><source>MycoKeys</source><day>24</day><month>07</month><year>2023</year><volume>98</volume><fpage>253</fpage><lpage>271</lpage><pub-id pub-id-type="doi">10.3897/mycokeys.98.104517</pub-id></mixed-citation></tp:treatment-meta><tp:nomenclature><label>﻿</label><tp:taxon-name>
              <object-id xmlns:xlink="http://www.w3.org/1999/xlink" content-type="arpha" xlink:type="simple">1EA1F6AE-2E8F-5375-BDEC-957A388A0964</object-id>
              <tp:taxon-name-part taxon-name-part-type="genus" reg="Hymenopellis">Hymenopellis</tp:taxon-name-part>
              <tp:taxon-name-part taxon-name-part-type="species" reg="straminea">straminea</tp:taxon-name-part>
              <object-id xmlns:xlink="http://www.w3.org/1999/xlink" content-type="mycobank" xlink:type="simple">MycoBank No: 845750</object-id>
              <object-id xmlns:xlink="http://www.w3.org/1999/xlink" xlink:type="simple">Facesoffungi Number: FoF12896</object-id>
            </tp:taxon-name><tp:taxon-authority>Niego &amp; Raspé</tp:taxon-authority><tp:taxon-status xmlns:xlink="http://www.w3.org/1999/xlink" xlink:type="simple">sp. nov.</tp:taxon-status><xref ref-type="fig" rid="F2">Figs 2</xref><xref ref-type="fig" rid="F3">, 3</xref></tp:nomenclature><tp:treatment-sec sec-type="material" id="SECID0E3IAI"><title>Type.</title><p>Thailand. Chiang Rai Province: Mae Fah Luang District, elevation 1,110 m, tropical hill forest with grass dominated by <italic><tp:taxon-name><tp:taxon-name-part taxon-name-part-type="genus" reg="Castanopsis">Castanopsis</tp:taxon-name-part></tp:taxon-name></italic> and <italic><tp:taxon-name><tp:taxon-name-part taxon-name-part-type="genus" reg="Lithocarpus">Lithocarpus</tp:taxon-name-part></tp:taxon-name></italic> trees, 14 June 2019, A.G. Niego, MFLU22-0138 (holotype); GenBank <ext-link xmlns:xlink="http://www.w3.org/1999/xlink" xlink:href="OP265162" ext-link-type="gen" xlink:type="simple">OP265162</ext-link>-ITS, <ext-link xmlns:xlink="http://www.w3.org/1999/xlink" xlink:href="OP265157" ext-link-type="gen" xlink:type="simple">OP265157</ext-link>-nrLSU.</p></tp:treatment-sec><tp:treatment-sec sec-type="etymology" id="SECID0E1JAI"><title>Etymology.</title><p>The name refers to the straw-yellow color of the pileus.</p></tp:treatment-sec><tp:treatment-sec sec-type="diagnosis" id="SECID0E6JAI"><title>Diagnosis.</title><p>Differentiated from similar <italic><tp:taxon-name><tp:taxon-name-part taxon-name-part-type="genus" reg="Hymenopellis">Hymenopellis</tp:taxon-name-part></tp:taxon-name></italic> species by the small (&lt; 5 cm), straw-yellow pileus and lamellae without decurrent tooth.</p></tp:treatment-sec><tp:treatment-sec sec-type="description" id="SECID0EMKAI"><title>Description.</title><p><bold><italic>Basidiomata</italic></bold> small-sized. <bold><italic>Pileus</italic></bold> 35–45 mm diam., circular in polar view, in side view convex to applanate, straw-yellow or buff (4B5) evenly colored but darker when young; surface dry to viscid, sticky when wet, non-hygrophanous, rugulose, moderately wrinkled; margin decurved to plane, translucent striate; context white, unchanging when cut, consistency rubber-like. <bold><italic>Lamellae</italic></bold> 4–5 mm broad, thick, white, ventricose, adnate with no distinct decurrent tooth, spacing &gt; 1 mm; lamellar margin even; lamellulae present, regularly arranged, in 2 (3) tiers. <bold><italic>Stipe</italic></bold> 65–85 × 3–4 mm, central, cylindrical, mostly equal, thickened at the base, light brown, lighter (5A2) from the pileus becomes yellowish brown (5D5) towards the base, surface dry, appressed squamulose especially towards the base, fistulose; context white, unchanging when cut; pseudorrhiza present. <bold><italic>Spore print</italic></bold> white. <bold><italic>Smell</italic></bold> indistinct. <bold><italic>Taste</italic></bold> mild.</p><fig id="F2" position="float" orientation="portrait"><object-id xmlns:xlink="http://www.w3.org/1999/xlink" content-type="doi" xlink:type="simple">10.3897/mycokeys.98.104517.figure2</object-id><object-id xmlns:xlink="http://www.w3.org/1999/xlink" content-type="arpha" xlink:type="simple">6CD71612-AF5D-51C1-919D-EB91AE9164AA</object-id><label>Figure 2.</label><caption><p>Basidiomata of <italic><tp:taxon-name><tp:taxon-name-part taxon-name-part-type="genus" reg="Hymenopellis">Hymenopellis</tp:taxon-name-part><tp:taxon-name-part taxon-name-part-type="species" reg="straminea">straminea</tp:taxon-name-part></tp:taxon-name></italic> MFLU22-0138, holotype <bold>A, B, D</bold> top view of basidiomata <bold>C</bold> view of lamellae. Scale bar: 3 cm (<bold>A–D</bold>) Photographs by A.G. Niego.</p></caption><graphic xmlns:xlink="http://www.w3.org/1999/xlink" xlink:href="mycokeys-98-253-g002.jpg" position="float" orientation="portrait" xlink:type="simple" id="oo_883163.jpg"><uri content-type="original_file" xlink:type="simple">https://binary.pensoft.net/fig/883163</uri></graphic></fig><p><bold><italic>Basidiospores</italic></bold> [60,2,2] (9)10.2–12.8–14.5(15) × (8)8.5–11–11.5(12) µm (Q = 1.0–1.3, Q* = 1.2), subglobose to ellipsoid, thin-walled, hyaline in 5% KOH. <bold><italic>Basidia</italic></bold> [30,2,2] (35)36–42.8–57(60) × 12–14.3–20 µm (Q = 2.7–3.3, Q* = 3.0), tetrasporic, clavate, without clamp connection; contents grossly granular. <bold><italic>Cheilocystidia</italic></bold> [30,2,2] (21)26–47–73.5(74) × (6)9.5–12.5–18(21) µm (Q = 2.1–6.2, Q* = 3.8), numerous, grouped together, pedunculate, narrowly lageniform, clavate to broadly clavate, fusiform, smooth, thin-walled, hyaline in 5% KOH. <bold><italic>Pleurocystidia</italic></bold> [30,2,2] (48.5) 55–87–136 (168) × (15.5) 16–21.5–29 (32.5) µm (Q = 2.5–5.8, Q* = 3.6), mostly narrowly lageniform but can also be fusiform, smooth, thin-walled, hyaline in 5% KOH. <bold><italic>Hymenophoral trama</italic></bold> irregular, made of thin-walled, hyaline hyphae. <bold><italic>Pileipellis</italic></bold> an epithelioid hymeniderm with some extended pileal hairs; terminal elements (24.5)25.5–31–36(43) × (12)12.5–14–17(18) µm, with scattered intracellular light brown (6D8) pigment in 5% KOH. <bold><italic>Stipitipellis</italic></bold> a cutis; hyphae (7.5)8–9.5–11.5(12) µm wide, with intracellular light brown (6D8) pigment in 5% KOH. <bold><italic>Clamp connections</italic></bold> were seen in the lower part of the stipe.</p><fig id="F3" position="float" orientation="portrait"><object-id xmlns:xlink="http://www.w3.org/1999/xlink" content-type="doi" xlink:type="simple">10.3897/mycokeys.98.104517.figure3</object-id><object-id xmlns:xlink="http://www.w3.org/1999/xlink" content-type="arpha" xlink:type="simple">4D896AC6-9402-5864-ACD0-8DF2546BF7F5</object-id><label>Figure 3.</label><caption><p>Micromorphological features of <italic><tp:taxon-name><tp:taxon-name-part taxon-name-part-type="genus" reg="Hymenopellis">H.</tp:taxon-name-part><tp:taxon-name-part taxon-name-part-type="species" reg="straminea">straminea</tp:taxon-name-part></tp:taxon-name></italic> MFLU22-0138, holotype <bold>A</bold> basidiospores <bold>B</bold> basidia <bold>C</bold> cheilocystidia <bold>D</bold> pleurocystidia <bold>E</bold> pileipellis <bold>F</bold> stipitipellis.</p></caption><graphic xmlns:xlink="http://www.w3.org/1999/xlink" xlink:href="mycokeys-98-253-g003.jpg" position="float" orientation="portrait" xlink:type="simple" id="oo_883164.jpg"><uri content-type="original_file" xlink:type="simple">https://binary.pensoft.net/fig/883164</uri></graphic></fig></tp:treatment-sec><tp:treatment-sec sec-type="habitat" id="SECID0EHOAI"><title>Habitat and distribution.</title><p>Solitary, in tropical hill forest of Chiang Rai Province, Thailand.</p></tp:treatment-sec><tp:treatment-sec sec-type="Additional specimen examined" id="SECID0EMOAI"><title>Additional specimen examined.</title><p>Thailand. Chiang Rai Province: Mae Fah Luang District, elev. 1,100 m, tropical hill forest, 14 June 2019, A.G. Niego, MFLU22-0139; GenBank <ext-link xmlns:xlink="http://www.w3.org/1999/xlink" xlink:href="OP265163" ext-link-type="gen" xlink:type="simple">OP265163</ext-link>-ITS, <ext-link xmlns:xlink="http://www.w3.org/1999/xlink" xlink:href="OP265158" ext-link-type="gen" xlink:type="simple">OP265158</ext-link>-nrLSU.</p></tp:treatment-sec><tp:treatment-sec sec-type="notes" id="SECID0E3OAI"><title>Notes.</title><p><italic><tp:taxon-name><tp:taxon-name-part taxon-name-part-type="genus" reg="Hymenopellis">Hymenopellis</tp:taxon-name-part><tp:taxon-name-part taxon-name-part-type="species" reg="straminea">straminea</tp:taxon-name-part></tp:taxon-name></italic> is quite similar to <italic><tp:taxon-name><tp:taxon-name-part taxon-name-part-type="genus" reg="Hymenopellis">H.</tp:taxon-name-part><tp:taxon-name-part taxon-name-part-type="species" reg="megalospora">megalospora</tp:taxon-name-part></tp:taxon-name></italic> (Clem.) R.H. Petersen, the latter having usually small pileus (&lt;50 mm) but <italic><tp:taxon-name><tp:taxon-name-part taxon-name-part-type="genus" reg="Hymenopellis">H.</tp:taxon-name-part><tp:taxon-name-part taxon-name-part-type="species" reg="megalospora">megalospora</tp:taxon-name-part></tp:taxon-name></italic> can sometimes reach up to 120 mm diam. The color of <italic><tp:taxon-name><tp:taxon-name-part taxon-name-part-type="genus" reg="Hymenopellis">H.</tp:taxon-name-part><tp:taxon-name-part taxon-name-part-type="species" reg="megalospora">megalospora</tp:taxon-name-part></tp:taxon-name></italic> may range from disc deep olive brown to “buckthorn brown” (5D6) to pale ochraceous buff (4A2), to nearly white, with or without a darker center. The stipe of <italic><tp:taxon-name><tp:taxon-name-part taxon-name-part-type="genus" reg="Hymenopellis">H.</tp:taxon-name-part><tp:taxon-name-part taxon-name-part-type="species" reg="megalospora">megalospora</tp:taxon-name-part></tp:taxon-name></italic>, however, is quite longer (70–250 × 2–3 mm), and the lamellae are strongly decurrent, which is not evident in <italic><tp:taxon-name><tp:taxon-name-part taxon-name-part-type="genus" reg="Hymenopellis">H.</tp:taxon-name-part><tp:taxon-name-part taxon-name-part-type="species" reg="straminea">straminea</tp:taxon-name-part></tp:taxon-name></italic>. Moreover, <italic><tp:taxon-name><tp:taxon-name-part taxon-name-part-type="genus" reg="Hymenopellis">H.</tp:taxon-name-part><tp:taxon-name-part taxon-name-part-type="species" reg="megalospora">megalospora</tp:taxon-name-part></tp:taxon-name></italic> has larger basidiospores (15–21 × 8–12 µm) which are finely dimpled or pitted (<xref ref-type="bibr" rid="B21">Petersen and Hughes 2010</xref>).</p><p><italic><tp:taxon-name><tp:taxon-name-part taxon-name-part-type="genus" reg="Hymenopellis">Hymenopellis</tp:taxon-name-part><tp:taxon-name-part taxon-name-part-type="species" reg="straminea">straminea</tp:taxon-name-part></tp:taxon-name></italic> is also quite similar to some specimens of <italic><tp:taxon-name><tp:taxon-name-part taxon-name-part-type="genus" reg="Hymenopellis">H.</tp:taxon-name-part><tp:taxon-name-part taxon-name-part-type="species" reg="furfuracea">furfuracea</tp:taxon-name-part></tp:taxon-name></italic> (Peck) R.H. Petersen in having a broadly convex to nearly flat pileus with bald and moderately wrinkled surface. <italic><tp:taxon-name><tp:taxon-name-part taxon-name-part-type="genus" reg="Hymenopellis">Hymenopellis</tp:taxon-name-part><tp:taxon-name-part taxon-name-part-type="species" reg="furfuracea">furfuracea</tp:taxon-name-part></tp:taxon-name></italic> basidiomata are more diverse in color (dark brown to gray brown or yellow brown) and size (very small to large). Lamellae also have slight decurrent tooth (<xref ref-type="bibr" rid="B31">Yang et al. 2009</xref>; <xref ref-type="bibr" rid="B21">Petersen and Hughes 2010</xref>). <italic><tp:taxon-name><tp:taxon-name-part taxon-name-part-type="genus" reg="Hymenopellis">Hymenopellis</tp:taxon-name-part><tp:taxon-name-part taxon-name-part-type="species" reg="straminea">straminea</tp:taxon-name-part></tp:taxon-name></italic> on the other hand is consistently small in pileus size (35–45 mm), evenly straw-yellow.</p><p>Finally, <italic><tp:taxon-name><tp:taxon-name-part taxon-name-part-type="genus" reg="Hymenopellis">Hymenopellis</tp:taxon-name-part><tp:taxon-name-part taxon-name-part-type="species" reg="raphanipes">raphanipes</tp:taxon-name-part></tp:taxon-name></italic> is different from the new species by having mostly dark colored basidiomata but they can sometimes be “buckthorn brown” (5D6), and also vary in size from small to large (<xref ref-type="bibr" rid="B21">Petersen and Hughes 2010</xref>). Strains of <italic><tp:taxon-name><tp:taxon-name-part taxon-name-part-type="genus" reg="Hymenopellis">H.</tp:taxon-name-part><tp:taxon-name-part taxon-name-part-type="species" reg="raphanipes">raphanipes</tp:taxon-name-part></tp:taxon-name></italic> also have 2- and 4- spored basidia. <italic><tp:taxon-name><tp:taxon-name-part taxon-name-part-type="genus" reg="Hymenopellis">H.</tp:taxon-name-part><tp:taxon-name-part taxon-name-part-type="species" reg="straminea">straminea</tp:taxon-name-part></tp:taxon-name></italic> basidia, however, are always 4-spored. When compared with <italic><tp:taxon-name><tp:taxon-name-part taxon-name-part-type="genus" reg="Hymenopellis">H.</tp:taxon-name-part><tp:taxon-name-part taxon-name-part-type="species" reg="raphanipes">raphanipes</tp:taxon-name-part></tp:taxon-name></italic> TENN 59800, the herbarium specimen with which <italic><tp:taxon-name><tp:taxon-name-part taxon-name-part-type="genus" reg="Hymenopellis">H.</tp:taxon-name-part><tp:taxon-name-part taxon-name-part-type="species" reg="straminea">straminea</tp:taxon-name-part></tp:taxon-name></italic> formed a clade, the morphology is quite different. The most obvious difference is the much bigger basidiospores of <italic><tp:taxon-name><tp:taxon-name-part taxon-name-part-type="genus" reg="Hymenopellis">H.</tp:taxon-name-part><tp:taxon-name-part taxon-name-part-type="species" reg="raphanipes">raphanipes</tp:taxon-name-part></tp:taxon-name></italic> TENN 59800 [(13.7) 14–15.8–17 (18) × (11) 12.5–13.3–14 (15) µm]. The terminal elements of the pileipellis of <italic><tp:taxon-name><tp:taxon-name-part taxon-name-part-type="genus" reg="Hymenopellis">H.</tp:taxon-name-part><tp:taxon-name-part taxon-name-part-type="species" reg="raphanipes">raphanipes</tp:taxon-name-part></tp:taxon-name></italic> TENN 59800 are also larger [(20)23–37–50(70) × (10)11–14.7–17.5(21) µm]. Those morphological differences, together with the high genetic distance in the clade, support that <italic><tp:taxon-name><tp:taxon-name-part taxon-name-part-type="genus" reg="Hymenopellis">H.</tp:taxon-name-part><tp:taxon-name-part taxon-name-part-type="species" reg="straminea">straminea</tp:taxon-name-part></tp:taxon-name></italic> is a novel species.</p></tp:treatment-sec><ref-list><ref id="B21"><mixed-citation xmlns:xlink="http://www.w3.org/1999/xlink" xlink:type="simple"><person-group><name name-style="western"><surname>Petersen</surname><given-names>RH</given-names></name><name name-style="western"><surname>Hughes</surname><given-names>KW</given-names></name></person-group> (<year>2010</year>) <article-title>The <italic><tp:taxon-name><tp:taxon-name-part taxon-name-part-type="genus">Xerula</tp:taxon-name-part></tp:taxon-name></italic>/<italic><tp:taxon-name><tp:taxon-name-part taxon-name-part-type="genus">Oudemansiella</tp:taxon-name-part></tp:taxon-name></italic> Complex (<tp:taxon-name><tp:taxon-name-part taxon-name-part-type="order">Agaricales</tp:taxon-name-part></tp:taxon-name>). Nova Hedwigia Beih.</article-title><volume>137</volume>: <fpage>1</fpage>–<lpage>625</lpage>.</mixed-citation></ref><ref id="B31"><mixed-citation xmlns:xlink="http://www.w3.org/1999/xlink" xlink:type="simple"><person-group><name name-style="western"><surname>Yang</surname><given-names>ZL</given-names></name><name name-style="western"><surname>Zhang</surname><given-names>LF</given-names></name><name name-style="western"><surname>Mueller</surname><given-names>GM</given-names></name><name name-style="western"><surname>Kost</surname><given-names>GW</given-names></name><name name-style="western"><surname>Rexer</surname><given-names>KH</given-names></name></person-group> (<year>2009</year>) <article-title>A new systematic arrangement of the genus <italic><tp:taxon-name><tp:taxon-name-part taxon-name-part-type="genus">Oudemansiella</tp:taxon-name-part></tp:taxon-name></italic> s. str. (<tp:taxon-name><tp:taxon-name-part taxon-name-part-type="family">Physalacriaceae</tp:taxon-name-part></tp:taxon-name>, <tp:taxon-name><tp:taxon-name-part taxon-name-part-type="order">Agaricales</tp:taxon-name-part></tp:taxon-name>).</article-title><source>Mycosystema</source><volume>28</volume>: <fpage>1</fpage>–<lpage>13</lpage>.</mixed-citation></ref></ref-list></tp:taxon-treatment>
