# Supplementary material for: ﻿Introduction of two novel species of Hymenopellis (Agaricales, Physalacriaceae) from Thailand
Source: MycoKeys. 2023 Jul 24;98:253–71. doi: 10.3897/mycokeys.98.104517 (PMC10390987; doi:10.3897/mycokeys.98.104517)
Supplement: XML Treatment for Hymenopellis utriformis [file mycokeys.98.104517-treatment2.xml]

<!DOCTYPE tp:taxon-treatment
  PUBLIC "-//TaxonX//DTD Taxonomic Treatment Publishing DTD v0 20100105//EN" "tax-treatment-NSO.dtd">
<tp:taxon-treatment xmlns:tp="http://www.plazi.org/taxpub"><tp:treatment-meta><kwd-group><label>Taxon classification</label><kwd>
                <named-content content-type="kingdom">Fungi</named-content>
              </kwd><kwd>
                <named-content content-type="order">Agaricales</named-content>
              </kwd><kwd>
                <named-content content-type="family">Physalacriaceae</named-content>
              </kwd></kwd-group><mixed-citation publication-type="journal"><person-group><name><surname>Niego</surname><given-names>Allen Grace T.</given-names></name><name><surname>Thongklang</surname><given-names>Naritsada</given-names></name><name><surname>Hyde</surname><given-names>Kevin D.</given-names></name><name><surname>Raspé</surname><given-names>Olivier</given-names></name></person-group><article-title>﻿Introduction of two novel species of <italic><tp:taxon-name><tp:taxon-name-part taxon-name-part-type="genus" reg="Hymenopellis">Hymenopellis</tp:taxon-name-part></tp:taxon-name></italic> (<tp:taxon-name><tp:taxon-name-part taxon-name-part-type="order">Agaricales</tp:taxon-name-part></tp:taxon-name>, <tp:taxon-name><tp:taxon-name-part taxon-name-part-type="family">Physalacriaceae</tp:taxon-name-part></tp:taxon-name>) from Thailand</article-title><source>MycoKeys</source><day>24</day><month>07</month><year>2023</year><volume>98</volume><fpage>253</fpage><lpage>271</lpage><pub-id pub-id-type="doi">10.3897/mycokeys.98.104517</pub-id></mixed-citation></tp:treatment-meta><tp:nomenclature><label>﻿</label><tp:taxon-name>
              <object-id xmlns:xlink="http://www.w3.org/1999/xlink" content-type="arpha" xlink:type="simple">80F7E5D0-89CC-51E2-85C5-E1ED3B7955D2</object-id>
              <tp:taxon-name-part taxon-name-part-type="genus" reg="Hymenopellis">Hymenopellis</tp:taxon-name-part>
              <tp:taxon-name-part taxon-name-part-type="species" reg="utriformis">utriformis</tp:taxon-name-part>
              <object-id xmlns:xlink="http://www.w3.org/1999/xlink" content-type="mycobank" xlink:type="simple">MycoBank No: 845751</object-id>
              <object-id xmlns:xlink="http://www.w3.org/1999/xlink" xlink:type="simple">Facesoffungi Number: FoF12895</object-id>
            </tp:taxon-name><tp:taxon-authority>Niego &amp; Raspé</tp:taxon-authority><tp:taxon-status xmlns:xlink="http://www.w3.org/1999/xlink" xlink:type="simple">sp. nov.</tp:taxon-status><xref ref-type="fig" rid="F4">Figs 4</xref><xref ref-type="fig" rid="F5">, 5</xref></tp:nomenclature><tp:treatment-sec sec-type="material" id="SECID0E3XAI"><title>Type.</title><p>Thailand. Chiang Mai Province: Mae Taeng District, elev. 400 m, tropical deciduous forest, 09 August 2019, A.G. Niego, MFLU22-0140 (holotype); GenBank <ext-link xmlns:xlink="http://www.w3.org/1999/xlink" xlink:href="OP265164" ext-link-type="gen" xlink:type="simple">OP265164</ext-link>-ITS, <ext-link xmlns:xlink="http://www.w3.org/1999/xlink" xlink:href="OP265159" ext-link-type="gen" xlink:type="simple">OP265159</ext-link>-nrLSU.</p></tp:treatment-sec><tp:treatment-sec sec-type="etymology" id="SECID0EMYAI"><title>Etymology.</title><p>The name refers to the most common utriform or narrowly utriform pleurocystidia of the type specimen.</p></tp:treatment-sec><tp:treatment-sec sec-type="diagnosis" id="SECID0ERYAI"><title>Diagnosis.</title><p>Differentiated from other <italic><tp:taxon-name><tp:taxon-name-part taxon-name-part-type="genus" reg="Hymenopellis">Hymenopellis</tp:taxon-name-part></tp:taxon-name></italic> species by the moist to viscid, light brown pileus, mostly utriform pleurocystidia and 2-spored basidia.</p></tp:treatment-sec><tp:treatment-sec sec-type="description" id="SECID0E5YAI"><title>Description.</title><p><bold><italic>Basidiomata</italic></bold> small-sized to large. <bold><italic>Pileus</italic></bold> 25–95 mm diam., circular in polar view, in side view broadly convex to plane to slightly depressed, light brown (5C5), moist to viscid, non-hygrophanous, rugose surface, radially wrinkled with age; margin plane to decurved, translucent striate; context cream (1A3) to white, unchanging when cut, consistency rubber-like. <bold><italic>Lamellae</italic></bold> 4–8mm broad, adnexed, ventricose, white to cream (1A3), spacing &gt; 1 mm; lamellar margin even; lamellulae present, in 2 tiers. <bold><italic>Stipe</italic></bold> 50–185 mm × 4–12 mm, central, cylindrical, mostly equal, thickened at the base, off-white to light brown (5A2) from the pileus becomes darker (5D4) towards the base, surface dry, appressed squamulose especially towards the base, narrowly fistulose; context white, unchanging when cut; pseudorrhiza present. <bold><italic>Annulus</italic></bold> and <bold><italic>volva</italic></bold> absent. <bold><italic>Spore print</italic></bold> white. <bold><italic>Smell</italic></bold> indistinct. <bold><italic>Taste</italic></bold> slightly sweet.</p><fig id="F4" position="float" orientation="portrait"><object-id xmlns:xlink="http://www.w3.org/1999/xlink" content-type="doi" xlink:type="simple">10.3897/mycokeys.98.104517.figure4</object-id><object-id xmlns:xlink="http://www.w3.org/1999/xlink" content-type="arpha" xlink:type="simple">2CADA42A-5969-54A5-A7AE-A18F47E317D2</object-id><label>Figure 4.</label><caption><p><bold>A, B</bold> basidiomata of <italic><tp:taxon-name><tp:taxon-name-part taxon-name-part-type="genus" reg="Hymenopellis">Hymenopellis</tp:taxon-name-part><tp:taxon-name-part taxon-name-part-type="species" reg="utriformis">utriformis</tp:taxon-name-part></tp:taxon-name></italic> MFLU22-0140, holotype. Scale bars: Photographs by A.G. Niego.</p></caption><graphic xmlns:xlink="http://www.w3.org/1999/xlink" xlink:href="mycokeys-98-253-g004.jpg" position="float" orientation="portrait" xlink:type="simple" id="oo_883165.jpg"><uri content-type="original_file" xlink:type="simple">https://binary.pensoft.net/fig/883165</uri></graphic></fig><p><bold><italic>Basidiospores</italic></bold> [60,3,1] (11.7) 12–13.7– 16.7 (17) × (9.3) 10.1–11.4–12.6 (12.7) µm (Q = 1.0–1.5, Q* = 1.2), subglobose to ellipsoid, thin-walled, hyaline in 5% KOH. Basidia [30,3,1] (36) 36.7–38.1–39.2 (39.5) × (9.4) 11.3–11.6–12.8 (13) µm (Q = 3.0–4.0, Q* = 3.3), 2–spored, clavate, without clamp connection. <bold><italic>Cheilocystidia</italic></bold> [30,3,1] (31) 38–52–64 (67.7) × (8.6) 9–13.2–18 (18.5) µm (Q = 3.1–5.0, Q* = 3.9), numerous, grouped together, pedunculate, narrowly clavate to clavate, conical, narrowly utriform to utriform, smooth, thin-walled, hyaline in 5% KOH. <bold><italic>Pleurocystidia</italic></bold> [30,3,1] (83) 88–116.3–131 (174) × (22) 22.5–30–35 (37.5) µm (Q = 2.9–5.4, Q* = 3.9) scattered, narrowly utriform to utriform, smooth, thin-walled, hyaline in 5% KOH. Hymenophoral trama irregular, made of thin-walled, hyaline hyphae. <bold><italic>Pileipellis</italic></bold> an epithelioid hymeniderm; terminal elements 28–52–76 × 11–13.7–17.5 µm with few scattered intracellular light brown (6D8) pigment in 5% KOH. <bold><italic>Stipitipellis</italic></bold> a trichoderm, terminal elements 28–52–76 × 11–13.7–17.5 µm, with intracellular light brown (6D8) pigment in 5% KOH. Clamp connections not seen.</p><fig id="F5" position="float" orientation="portrait"><object-id xmlns:xlink="http://www.w3.org/1999/xlink" content-type="doi" xlink:type="simple">10.3897/mycokeys.98.104517.figure5</object-id><object-id xmlns:xlink="http://www.w3.org/1999/xlink" content-type="arpha" xlink:type="simple">B3FEBF35-904A-592D-9D59-22D8F2896AA8</object-id><label>Figure 5.</label><caption><p>Micromorphological features of <italic><tp:taxon-name><tp:taxon-name-part taxon-name-part-type="genus" reg="Hymenopellis">H.</tp:taxon-name-part><tp:taxon-name-part taxon-name-part-type="species" reg="utriformis">utriformis</tp:taxon-name-part></tp:taxon-name></italic> MFLU22-0140, holotype <bold>A</bold> basidiospores <bold>B</bold> basidia <bold>C</bold> cheilocystidia <bold>D</bold> pleurocystidia <bold>E</bold> pileipellis <bold>F</bold> caulocystidia.</p></caption><graphic xmlns:xlink="http://www.w3.org/1999/xlink" xlink:href="mycokeys-98-253-g005.jpg" position="float" orientation="portrait" xlink:type="simple" id="oo_883166.jpg"><uri content-type="original_file" xlink:type="simple">https://binary.pensoft.net/fig/883166</uri></graphic></fig></tp:treatment-sec><tp:treatment-sec sec-type="habitat" id="SECID0ES3AI"><title>Habitat and distribution.</title><p>Solitary to clustered, in soil covered with degrading leaves and other organic matters, in deciduous forest of Chiang Mai Province, Thailand.</p></tp:treatment-sec><tp:treatment-sec sec-type="Additional specimen examined" id="SECID0EX3AI"><title>Additional specimen examined.</title><p>Thailand. Chiang Mai Province: Mae Taeng District, elev. 375 m, tropical deciduous forest, 09 August 2019, A.G. Niego, MFLU22-0141; GenBank <ext-link xmlns:xlink="http://www.w3.org/1999/xlink" xlink:href="OP265165" ext-link-type="gen" xlink:type="simple">OP265165</ext-link>-ITS, <ext-link xmlns:xlink="http://www.w3.org/1999/xlink" xlink:href="OP265160" ext-link-type="gen" xlink:type="simple">OP265160</ext-link>-nrLSU.</p></tp:treatment-sec><tp:treatment-sec sec-type="notes" id="SECID0EH4AI"><title>Notes.</title><p><italic><tp:taxon-name><tp:taxon-name-part taxon-name-part-type="genus" reg="Hymenopellis">Hymenopellis</tp:taxon-name-part><tp:taxon-name-part taxon-name-part-type="species" reg="utriformis">utriformis</tp:taxon-name-part></tp:taxon-name></italic> is similar to <italic><tp:taxon-name><tp:taxon-name-part taxon-name-part-type="genus" reg="Hymenopellis">H.</tp:taxon-name-part><tp:taxon-name-part taxon-name-part-type="species" reg="rubrobrunnescens">rubrobrunnescens</tp:taxon-name-part></tp:taxon-name></italic> (Redhead, Ginns &amp; Shoemaker) R.H. Petersen, having small to large but gracile basidiomata. The color is “tawny olive” (5C5) with rugose to rugulose surface.</p><p><italic><tp:taxon-name><tp:taxon-name-part taxon-name-part-type="genus" reg="Hymenopellis">Hymenopellis</tp:taxon-name-part><tp:taxon-name-part taxon-name-part-type="species" reg="radicata">radicata</tp:taxon-name-part></tp:taxon-name></italic> (Relhan) R.H. Petersen, as described by <xref ref-type="bibr" rid="B21">Petersen and Hughes (2010)</xref>, is similar to <italic><tp:taxon-name><tp:taxon-name-part taxon-name-part-type="genus" reg="Hymenopellis">H.</tp:taxon-name-part><tp:taxon-name-part taxon-name-part-type="species" reg="utriformis">utriformis</tp:taxon-name-part></tp:taxon-name></italic> in having large basidiomata and a mid-brown (5–6D, 5–6E5–8, 5E7, 4E7, 6D3) pileus which is radially wrinkled. Both species are rather moist to viscid. However, <italic><tp:taxon-name><tp:taxon-name-part taxon-name-part-type="genus" reg="Hymenopellis">H.</tp:taxon-name-part><tp:taxon-name-part taxon-name-part-type="species" reg="radicata">radicata</tp:taxon-name-part></tp:taxon-name></italic> stipe is longitudinally lined, usually twisted while its cheilocystidia are clavate to subcapitate when young, broadly cylindrical, jar-shaped to occasionally mammillate when mature. The cheilocystidia of <italic><tp:taxon-name><tp:taxon-name-part taxon-name-part-type="genus" reg="Hymenopellis">H.</tp:taxon-name-part><tp:taxon-name-part taxon-name-part-type="species" reg="utriformis">utriformis</tp:taxon-name-part></tp:taxon-name></italic> were more diverse in shapes. Pleurocystidia of <italic><tp:taxon-name><tp:taxon-name-part taxon-name-part-type="genus" reg="Hymenopellis">H.</tp:taxon-name-part><tp:taxon-name-part taxon-name-part-type="species" reg="radicata">radicata</tp:taxon-name-part></tp:taxon-name></italic> are strongly inflated, bluntly rounded to hemispherical apically, narrowly utriform to utriform whereas <italic><tp:taxon-name><tp:taxon-name-part taxon-name-part-type="genus" reg="Hymenopellis">H.</tp:taxon-name-part><tp:taxon-name-part taxon-name-part-type="species" reg="utriformis">utriformis</tp:taxon-name-part></tp:taxon-name></italic> have narrowly utriform to utriform pleurocystidia only.</p><p>Other species similar to <italic><tp:taxon-name><tp:taxon-name-part taxon-name-part-type="genus" reg="Hymenopellis">H.</tp:taxon-name-part><tp:taxon-name-part taxon-name-part-type="species" reg="utriformis">utriformis</tp:taxon-name-part></tp:taxon-name></italic> found in Asia are <italic><tp:taxon-name><tp:taxon-name-part taxon-name-part-type="genus" reg="Hymenopellis">H.</tp:taxon-name-part><tp:taxon-name-part taxon-name-part-type="species" reg="furfuracea">furfuracea</tp:taxon-name-part></tp:taxon-name></italic> and <italic><tp:taxon-name><tp:taxon-name-part taxon-name-part-type="genus" reg="Hymenopellis">H.</tp:taxon-name-part><tp:taxon-name-part taxon-name-part-type="species" reg="raphanipes">raphanipes</tp:taxon-name-part></tp:taxon-name></italic>, both having medium to large basidiomata but with more diverse pileal colors (<xref ref-type="bibr" rid="B21">Petersen and Hughes 2010</xref>). <italic><tp:taxon-name><tp:taxon-name-part taxon-name-part-type="genus" reg="Hymenopellis">Hymenopellis</tp:taxon-name-part><tp:taxon-name-part taxon-name-part-type="species" reg="furfuracea">furfuracea</tp:taxon-name-part></tp:taxon-name></italic> basidia are tetrasporic while those of <italic><tp:taxon-name><tp:taxon-name-part taxon-name-part-type="genus" reg="Hymenopellis">Hymenopellis</tp:taxon-name-part><tp:taxon-name-part taxon-name-part-type="species" reg="raphanipes">raphanipes</tp:taxon-name-part></tp:taxon-name></italic> can be 2-spored, except for the synonymized <italic><tp:taxon-name><tp:taxon-name-part taxon-name-part-type="genus" reg="Hymenopellis">H.</tp:taxon-name-part><tp:taxon-name-part taxon-name-part-type="species" reg="chiangmaiae">chiangmaiae</tp:taxon-name-part></tp:taxon-name></italic>, which is the tetrasporic form from Asia. <italic><tp:taxon-name><tp:taxon-name-part taxon-name-part-type="genus" reg="Hymenopellis">Hymenopellis</tp:taxon-name-part><tp:taxon-name-part taxon-name-part-type="species" reg="utriformis">utriformis</tp:taxon-name-part></tp:taxon-name></italic> basidia, however, are strictly 2-spored.</p></tp:treatment-sec><ref-list><ref id="B21"><mixed-citation xmlns:xlink="http://www.w3.org/1999/xlink" xlink:type="simple"><person-group><name name-style="western"><surname>Petersen</surname><given-names>RH</given-names></name><name name-style="western"><surname>Hughes</surname><given-names>KW</given-names></name></person-group> (<year>2010</year>) <article-title>The <italic><tp:taxon-name><tp:taxon-name-part taxon-name-part-type="genus">Xerula</tp:taxon-name-part></tp:taxon-name></italic>/<italic><tp:taxon-name><tp:taxon-name-part taxon-name-part-type="genus">Oudemansiella</tp:taxon-name-part></tp:taxon-name></italic> Complex (<tp:taxon-name><tp:taxon-name-part taxon-name-part-type="order">Agaricales</tp:taxon-name-part></tp:taxon-name>). Nova Hedwigia Beih.</article-title><volume>137</volume>: <fpage>1</fpage>–<lpage>625</lpage>.</mixed-citation></ref></ref-list></tp:taxon-treatment>
