# Supplementary material for: ﻿Introduction of two novel species of Hymenopellis (Agaricales, Physalacriaceae) from Thailand
Source: MycoKeys. 2023 Jul 24;98:253–71. doi: 10.3897/mycokeys.98.104517 (PMC10390987; doi:10.3897/mycokeys.98.104517)
Supplement: XML Treatment for Hymenopellis aff. orientalis [file mycokeys.98.104517-treatment3.xml]

<!DOCTYPE tp:taxon-treatment
  PUBLIC "-//TaxonX//DTD Taxonomic Treatment Publishing DTD v0 20100105//EN" "tax-treatment-NSO.dtd">
<tp:taxon-treatment xmlns:tp="http://www.plazi.org/taxpub"><tp:treatment-meta><kwd-group><label>Taxon classification</label><kwd>
                <named-content content-type="kingdom">Fungi</named-content>
              </kwd><kwd>
                <named-content content-type="order">Agaricales</named-content>
              </kwd><kwd>
                <named-content content-type="family">Physalacriaceae</named-content>
              </kwd></kwd-group><mixed-citation publication-type="journal"><person-group><name><surname>Niego</surname><given-names>Allen Grace T.</given-names></name><name><surname>Thongklang</surname><given-names>Naritsada</given-names></name><name><surname>Hyde</surname><given-names>Kevin D.</given-names></name><name><surname>Raspé</surname><given-names>Olivier</given-names></name></person-group><article-title>﻿Introduction of two novel species of <italic><tp:taxon-name><tp:taxon-name-part taxon-name-part-type="genus" reg="Hymenopellis">Hymenopellis</tp:taxon-name-part></tp:taxon-name></italic> (<tp:taxon-name><tp:taxon-name-part taxon-name-part-type="order">Agaricales</tp:taxon-name-part></tp:taxon-name>, <tp:taxon-name><tp:taxon-name-part taxon-name-part-type="family">Physalacriaceae</tp:taxon-name-part></tp:taxon-name>) from Thailand</article-title><source>MycoKeys</source><day>24</day><month>07</month><year>2023</year><volume>98</volume><fpage>253</fpage><lpage>271</lpage><pub-id pub-id-type="doi">10.3897/mycokeys.98.104517</pub-id></mixed-citation></tp:treatment-meta><tp:nomenclature><label>﻿</label><tp:taxon-name>
              <object-id xmlns:xlink="http://www.w3.org/1999/xlink" content-type="arpha" xlink:type="simple">BA41D4FE-C29C-5886-AECB-FE6A743B234B</object-id>
              <tp:taxon-name-part taxon-name-part-type="genus" reg="Hymenopellis">Hymenopellis</tp:taxon-name-part>
              <tp:taxon-name-part taxon-name-part-type="uncertainty-rank">aff.</tp:taxon-name-part>
              <tp:taxon-name-part taxon-name-part-type="species" reg="orientalis">orientalis</tp:taxon-name-part>
              <object-id xmlns:xlink="http://www.w3.org/1999/xlink" content-type="mycobank" xlink:type="simple">MycoBank No: 800798</object-id>
            </tp:taxon-name><tp:taxon-authority>(R.H. Petersen &amp; Nagas.) R.H. Petersen</tp:taxon-authority><xref ref-type="fig" rid="F6">Figs 6</xref><xref ref-type="fig" rid="F7">, 7</xref></tp:nomenclature><tp:treatment-sec sec-type="description" id="SECID0ESEBI"><title>Description.</title><p><bold><italic>Basidiomata</italic></bold> small-sized. <bold><italic>Pileus</italic></bold> 15 mm diam., convex with an umbo, light brown (4B4) with slightly darker color at the center brown (5C5), paler toward margin, non-hygrophanous, slightly viscid, appressed-squamulose surface, radially wrinkled; margin inflexed, translucently striate; context white to cream (1A3), unchanging when cut, consistency rubbery. <bold><italic>Lamellae</italic></bold> subventricose, rubbery to rather soft, 3 mm broad, 0.5 mm thick, adnate with slight decurrent tooth, white, subdistant (1 mm apart); lamellar margin finely fimbriate; lamellulae present, in 1–2 tiers. <bold><italic>Stipe</italic></bold> 67 mm × 2.5 mm, central, cylindrical, tapered upwards, slightly clavate base, whitish to light brown (4A2) from the pileus to slightly darker (4B4) downwards, stuffed to fistulose; surface dry, fibrillose, finely dotted to minutely appressed-squamulose especially towards the base, which is covered with white tomentum; context white, unchanging when cut; pseudorrhiza present, 60 mm long. <bold><italic>Annulus</italic></bold> and <bold><italic>volva</italic></bold> absent. <bold><italic>Spore print</italic></bold> white. <bold><italic>Smell</italic></bold> indistinct. <bold><italic>Taste</italic></bold> mild.</p><fig id="F6" position="float" orientation="portrait"><object-id xmlns:xlink="http://www.w3.org/1999/xlink" content-type="doi" xlink:type="simple">10.3897/mycokeys.98.104517.figure6</object-id><object-id xmlns:xlink="http://www.w3.org/1999/xlink" content-type="arpha" xlink:type="simple">FC6DBB1D-8C82-5639-8FF7-D0D654B46831</object-id><label>Figure 6.</label><caption><p>Basidioma of <tp:taxon-name><tp:taxon-name-part taxon-name-part-type="genus" reg="Hymenopellis">Hymenopellis</tp:taxon-name-part><tp:taxon-name-part taxon-name-part-type="uncertainty-rank">aff.</tp:taxon-name-part><tp:taxon-name-part taxon-name-part-type="species" reg="orientalis">orientalis</tp:taxon-name-part></tp:taxon-name> MFLU22-0142 <bold>A</bold> top view <bold>B</bold> side view <bold>C</bold> view of lamellae <bold>D</bold> side view of context. Scale bar: 1.0 cm (<bold>A, D</bold>). Photographs by A.G. Niego.</p></caption><graphic xmlns:xlink="http://www.w3.org/1999/xlink" xlink:href="mycokeys-98-253-g006.jpg" position="float" orientation="portrait" xlink:type="simple" id="oo_883167.jpg"><uri content-type="original_file" xlink:type="simple">https://binary.pensoft.net/fig/883167</uri></graphic></fig><p><bold><italic>Basidiospores</italic></bold> [50,1,1] (13.5) 15–16.4–17.5 (18) × (9.5)–13–13.5 (14.5) μm (Q = 1.2–1.4, Q* = 1.3), broadly ellipsoid to ellipsoid, ovoid, obovoid, thin-walled, delicately puckered, hyaline in 5% KOH. <bold><italic>Basidia</italic></bold> [30,1,1] (39) 41–48.3–59 (61) × (10)10.5–12–15 (16) μm (Q = 3.1–5.0, Q* = 4.0), bisporic, narrowly to broadly clavate, hyaline in 5% KOH. <bold><italic>Cheilocystidia</italic></bold> [15,1,1] (49) 53–78.2–110 (118) × (8.7) 12–16.6–23 (26) µm, (Q = 2.9–6.6, Q* = 4.8), numerous, short-pedicellate, conical, fusiform, narrowly clavate, narrowly cylindrical, narrowly lageniform to lageniform, often clamped, smooth, thin-walled, hyaline in 5% KOH. <bold><italic>Pleurocystidia</italic></bold> [30,3,1] (71) 75–106.7–130 (132) × (24) 24.5–28.5–36 (37.5) µm (Q = 2.8–5.4, Q* = 3.8), fusiform, clavate, narrowly clavate, utriform, narrowly utriform, rounded apex, smooth, firm-walled, hyaline in 5% KOH. <bold><italic>Hymenophoral trama</italic></bold> irregular, made of thin-walled, hyaline hyphae. <bold><italic>Pileipellis</italic></bold> a hymeniderm; terminal elements (26.5)27–34.2–42(46) × (12)13–17–22(25.5) µm, with scattered intracellular light brown (6D8) pigment in 5% KOH. <bold><italic>Stipitipellis</italic></bold> an intricate trichoderm; hyphae (3.3)3.5–5.0–6.0(6.2) µm wide, hyaline in 5% KOH. <bold><italic>Clamp connections</italic></bold> not observed.</p><fig id="F7" position="float" orientation="portrait"><object-id xmlns:xlink="http://www.w3.org/1999/xlink" content-type="doi" xlink:type="simple">10.3897/mycokeys.98.104517.figure7</object-id><object-id xmlns:xlink="http://www.w3.org/1999/xlink" content-type="arpha" xlink:type="simple">BFD51FBA-6F54-54C1-9D75-6F551703AB36</object-id><label>Figure 7.</label><caption><p>Micromorphological features of <tp:taxon-name><tp:taxon-name-part taxon-name-part-type="genus" reg="Hymenopellis">Hymenopellis</tp:taxon-name-part><tp:taxon-name-part taxon-name-part-type="uncertainty-rank">aff.</tp:taxon-name-part><tp:taxon-name-part taxon-name-part-type="species" reg="orientalis">orientalis</tp:taxon-name-part></tp:taxon-name> MFLU22-0142 <bold>A</bold> basidiospores <bold>B</bold> basidia <bold>C</bold> cheilocystidia <bold>D</bold> pleurocystidia <bold>E</bold> terminal elements of pileipellis <bold>F</bold> stipitipellis.</p></caption><graphic xmlns:xlink="http://www.w3.org/1999/xlink" xlink:href="mycokeys-98-253-g007.jpg" position="float" orientation="portrait" xlink:type="simple" id="oo_883168.jpg"><uri content-type="original_file" xlink:type="simple">https://binary.pensoft.net/fig/883168</uri></graphic></fig></tp:treatment-sec><tp:treatment-sec sec-type="habitat" id="SECID0E6IBI"><title>Habitat and distribution.</title><p>Solitary, on the soil covered with litter, in tropical hill forest of Chiang Mai Province, Thailand.</p></tp:treatment-sec><tp:treatment-sec sec-type="Specimen examined" id="SECID0EEJBI"><title>Specimen examined.</title><p>Thailand. Chiang Mai Province: Mae Taeng District, Ban Pa Daeng, elev. 1,110 m, tropical evergreen hill forest, 08 August, 2019, A.G. Niego, MFLU22-0142; GenBank <ext-link xmlns:xlink="http://www.w3.org/1999/xlink" xlink:href="OP265166" ext-link-type="gen" xlink:type="simple">OP265166</ext-link>-ITS, <ext-link xmlns:xlink="http://www.w3.org/1999/xlink" xlink:href="OP265161" ext-link-type="gen" xlink:type="simple">OP265161</ext-link>-nrLSU.</p></tp:treatment-sec><tp:treatment-sec sec-type="notes" id="SECID0EUJBI"><title>Notes.</title><p>The specimen described in this study is morphologically quite similar to <italic><tp:taxon-name><tp:taxon-name-part taxon-name-part-type="genus" reg="Hymenopellis">H.</tp:taxon-name-part><tp:taxon-name-part taxon-name-part-type="species" reg="orientalis">orientalis</tp:taxon-name-part></tp:taxon-name></italic>, which was first described from Japan (<xref ref-type="bibr" rid="B22">Petersen and Nagasawa 2006</xref>). However, it has a smaller pileus (15 mm diam.). It also produces 2-spored basidia whereas those of the holotype are 4-spored. The ITS genetic distances from the two most closely related <italic><tp:taxon-name><tp:taxon-name-part taxon-name-part-type="genus" reg="Hymenopellis">H.</tp:taxon-name-part><tp:taxon-name-part taxon-name-part-type="species" reg="orientalis">orientalis</tp:taxon-name-part></tp:taxon-name></italic> TMI-2IX2002c1 and HKAS70323 were 2.57% and 1.30%, respectively. Such distances may be compatible with conspecificity. However, some morphological differences were noted, but based only on the single specimen we collected. Therefore, we use the name <tp:taxon-name><tp:taxon-name-part taxon-name-part-type="genus" reg="Hymenopellis">H.</tp:taxon-name-part><tp:taxon-name-part taxon-name-part-type="uncertainty-rank">aff.</tp:taxon-name-part><tp:taxon-name-part taxon-name-part-type="species" reg="orientalis">orientalis</tp:taxon-name-part></tp:taxon-name> until additional collections are available from tropical and temperate Asia to ascertain its taxonomic identity and properly describe it if it is confirmed to be a new species different from <italic><tp:taxon-name><tp:taxon-name-part taxon-name-part-type="genus" reg="Hymenopellis">H.</tp:taxon-name-part><tp:taxon-name-part taxon-name-part-type="species" reg="orientalis">orientalis</tp:taxon-name-part></tp:taxon-name></italic>.</p></tp:treatment-sec><ref-list><ref id="B22"><mixed-citation xmlns:xlink="http://www.w3.org/1999/xlink" xlink:type="simple"><person-group><name name-style="western"><surname>Petersen</surname><given-names>RH</given-names></name><name name-style="western"><surname>Nagasawa</surname><given-names>E</given-names></name></person-group> (<year>2006</year>) <article-title>The genus <italic><tp:taxon-name><tp:taxon-name-part taxon-name-part-type="genus">Xerula</tp:taxon-name-part></tp:taxon-name></italic> in temperate east Asia.</article-title><source>Rep Tottori Mycol Inst</source><volume>43</volume>: <fpage>1</fpage>–<lpage>49</lpage>.</mixed-citation></ref></ref-list></tp:taxon-treatment>
